# Supplementary material for: Toe Grip strength declines earlier than hand grip strength and knee extension strength in community-dwelling older men: a cross sectional study
Source: J Foot Ankle Res. 2022 Oct 25;15:79. doi: 10.1186/s13047-022-00584-x (PMC9594870; doi:10.1186/s13047-022-00584-x)
Supplement: Supplementary file 2 — Additional file 2. Model comparison of linear mixed effect model in women. [file 13047_2022_584_MOESM2_ESM.xlsx]

## Sheet: TableⅡ
	Additional file 2. Model comparison of linear mixed effect model in women
		Model 0	Model 1	Model 2	Model 3	Model 4
	Intercept	20.730*	18.616*	17.971*	27.034*	27.482*
	Age group		-1.122*	-1.119*	-1.192*	-1.182*
	Muscle strength		6.7630*	6.758*	6.957*	6.966*
	BMI		0.028	0.017	-0.015	-0.021
	SBP			0.002	-0.028	-0.03
	DBP			0.008	0.017	0.02
	Albumin				-0.534	-0.575
	hsCRP				1.856	2.067
	eGFR				-0.051	-0.051
	LDL-C				0.015	0.016
	HDL-C				-0.006	-0.006
	HbA1c				-0.073	-0.046
	Smoking habit					-0.275
	Alcohol drinking habit					0.0275
	Age group*Muscle strength		-0.05	-0.599	-0.12	-0.131
	AIC	3231.43	2797.73	2753.72	2032.11	2019.24
	BMI, body mass index; SBP, systolic blood pressure; DBP, diastolic blood pressure; hsCRP, high-sensitivity C-reactive protein; eGFR, estimated glomerular filtration rate; LDL-C, low-density lipoprotein cholesterol; HDL-C, high-density lipoprotein cholesterol; HbA1c, Hemoglobin A1c; AIC, Akaike's Information Criterion. *, P<0.05
